# Supplementary material for: Signal Enhancement in Oriented Immunosorbent Assays: A Balance between Accessibility of Antigen Binding Sites and Avidity
Source: Biosensors (Basel). 2021 Dec 3;11(12):493. doi: 10.3390/bios11120493 (PMC8699147; doi:10.3390/bios11120493)
Supplement: Supplementary file 1 [file biosensors-11-00493-s001.zip]

Archive with 1 entries (1 files):
- biosensors-1456265-supplementary.pdf
